# Supplementary material for: EntoSieve: Automated Size‐Sorting of Insect Bulk Samples to Aid Accurate Megabarcoding and Metabarcoding
Source: Mol Ecol Resour. 2025 Mar 11;25(6):e14097. doi: 10.1111/1755-0998.14097 (PMC12225705; doi:10.1111/1755-0998.14097)
Supplement: Supplementary file 2 — Table S2. Specimen conservation status assessment (test 1). [file MEN-25-e14097-s001.xlsx]

## Sheet: Table_S2_damage
taxon	body_length_mm	cat	time	broken_legs	broken_leg_score	missing_legs	missing_legs_score	broken_wings	broken_wings_score	missing_wings	missing_wings_score	broken_antennae	broken_antennae_score	missing_antennae	missing_antennae_score	ava_broken_score	ava_missing_score	css	css_st	css_category
Aculeata	3.5	C (3-5 mm)	Pre-sieving	0	0	0	0	25	10	0	0	50	20	0	0	10	0	10	22.9168	Low damage
Aculeata	3.5	C (3-5 mm)	Pre-sieving	0	0	0	0	0	0	0	0	50	20	0	0	6.66667	0	6.66667	15.2344	Low damage
Aculeata	4.5	C (3-5 mm)	Post-sieving	0	0	0	0	0	0	0	0	50	20	0	0	6.66667	0	6.66667	15.2344	Low damage
Aculeata	15	D (>5 mm)	Post-sieving	0	0	16.6667	10	0	0	0	0	0	0	0	0	0	3.33333	3.33333	7.55196	Low damage
Aculeata	7	D (>5 mm)	Pre-sieving	0	0	0	0	0	0	0	0	0	0	0	0	0	0	0	0	No damage
Aculeata	8	D (>5 mm)	Pre-sieving	0	0	0	0	0	0	0	0	0	0	0	0	0	0	0	0	No damage
Aculeata	8	D (>5 mm)	Pre-sieving	0	0	0	0	0	0	0	0	0	0	0	0	0	0	0	0	No damage
Aculeata	10	D (>5 mm)	Pre-sieving	0	0	0	0	0	0	0	0	0	0	0	0	0	0	0	0	No damage
Aculeata	10	D (>5 mm)	Pre-sieving	0	0	0	0	0	0	0	0	0	0	0	0	0	0	0	0	No damage
Aculeata	10	D (>5 mm)	Pre-sieving	0	0	0	0	0	0	0	0	0	0	0	0	0	0	0	0	No damage
Aculeata	11	D (>5 mm)	Pre-sieving	0	0	0	0	0	0	0	0	0	0	0	0	0	0	0	0	No damage
Aculeata	11	D (>5 mm)	Pre-sieving	0	0	0	0	0	0	0	0	0	0	0	0	0	0	0	0	No damage
Aculeata	12	D (>5 mm)	Pre-sieving	0	0	0	0	0	0	0	0	0	0	0	0	0	0	0	0	No damage
Aculeata	13	D (>5 mm)	Pre-sieving	0	0	0	0	0	0	0	0	0	0	0	0	0	0	0	0	No damage
Aculeata	13	D (>5 mm)	Pre-sieving	0	0	0	0	0	0	0	0	0	0	0	0	0	0	0	0	No damage
Aculeata	13	D (>5 mm)	Pre-sieving	0	0	0	0	0	0	0	0	0	0	0	0	0	0	0	0	No damage
Aculeata	14	D (>5 mm)	Pre-sieving	0	0	0	0	0	0	0	0	0	0	0	0	0	0	0	0	No damage
Aculeata	14	D (>5 mm)	Pre-sieving	0	0	0	0	0	0	0	0	0	0	0	0	0	0	0	0	No damage
Aculeata	14	D (>5 mm)	Pre-sieving	0	0	0	0	0	0	0	0	0	0	0	0	0	0	0	0	No damage
Aculeata	11.5	D (>5 mm)	Pre-sieving	0	0	0	0	0	0	0	0	0	0	0	0	0	0	0	0	No damage
Aculeata	2.5	B (1.5-3 mm)	Pre-sieving	0	0	0	0	0	0	0	0	0	0	0	0	0	0	0	0	No damage
Aculeata	4.5	C (3-5 mm)	Pre-sieving	0	0	0	0	0	0	0	0	0	0	0	0	0	0	0	0	No damage
Aculeata	4.5	C (3-5 mm)	Pre-sieving	0	0	0	0	0	0	0	0	0	0	0	0	0	0	0	0	No damage
Aculeata	4.5	C (3-5 mm)	Pre-sieving	0	0	0	0	0	0	0	0	0	0	0	0	0	0	0	0	No damage
Aculeata	7.5	D (>5 mm)	Pre-sieving	0	0	0	0	0	0	0	0	0	0	0	0	0	0	0	0	No damage
Aculeata	8	D (>5 mm)	Pre-sieving	0	0	0	0	0	0	0	0	0	0	0	0	0	0	0	0	No damage
Aculeata	1.5	A (<1.5 mm)	Post-sieving	0	0	0	0	0	0	0	0	0	0	0	0	0	0	0	0	No damage
Aculeata	4.5	C (3-5 mm)	Pre-sieving	0	0	0	0	0	0	0	0	0	0	0	0	0	0	0	0	No damage
Aculeata	3.5	C (3-5 mm)	Pre-sieving	0	0	0	0	0	0	0	0	0	0	0	0	0	0	0	0	No damage
Aculeata	3	C (3-5 mm)	Pre-sieving	0	0	0	0	0	0	0	0	0	0	0	0	0	0	0	0	No damage
Aculeata	4	C (3-5 mm)	Pre-sieving	0	0	0	0	0	0	0	0	0	0	0	0	0	0	0	0	No damage
Aculeata	4.5	C (3-5 mm)	Pre-sieving	0	0	0	0	0	0	0	0	0	0	0	0	0	0	0	0	No damage
Aculeata	2.5	B (1.5-3 mm)	Post-sieving	0	0	0	0	0	0	0	0	0	0	0	0	0	0	0	0	No damage
Aculeata	3.2	C (3-5 mm)	Post-sieving	0	0	0	0	0	0	0	0	0	0	0	0	0	0	0	0	No damage
Aculeata	4	C (3-5 mm)	Post-sieving	0	0	0	0	0	0	0	0	0	0	0	0	0	0	0	0	No damage
Aculeata	4	C (3-5 mm)	Post-sieving	0	0	0	0	0	0	0	0	0	0	0	0	0	0	0	0	No damage
Aculeata	5	D (>5 mm)	Post-sieving	0	0	0	0	0	0	0	0	0	0	0	0	0	0	0	0	No damage
Aculeata	5	D (>5 mm)	Post-sieving	0	0	0	0	0	0	0	0	0	0	0	0	0	0	0	0	No damage
Aculeata	6	D (>5 mm)	Post-sieving	0	0	0	0	0	0	0	0	0	0	0	0	0	0	0	0	No damage
Aculeata	7	D (>5 mm)	Post-sieving	0	0	0	0	0	0	0	0	0	0	0	0	0	0	0	0	No damage
Aculeata	7	D (>5 mm)	Post-sieving	0	0	0	0	0	0	0	0	0	0	0	0	0	0	0	0	No damage
Aculeata	7	D (>5 mm)	Post-sieving	0	0	0	0	0	0	0	0	0	0	0	0	0	0	0	0	No damage
Aculeata	7	D (>5 mm)	Post-sieving	0	0	0	0	0	0	0	0	0	0	0	0	0	0	0	0	No damage
Aculeata	8	D (>5 mm)	Post-sieving	0	0	0	0	0	0	0	0	0	0	0	0	0	0	0	0	No damage
Aculeata	8	D (>5 mm)	Post-sieving	0	0	0	0	0	0	0	0	0	0	0	0	0	0	0	0	No damage
Aculeata	10	D (>5 mm)	Post-sieving	0	0	0	0	0	0	0	0	0	0	0	0	0	0	0	0	No damage
Aculeata	10	D (>5 mm)	Post-sieving	0	0	0	0	0	0	0	0	0	0	0	0	0	0	0	0	No damage
Aculeata	11	D (>5 mm)	Post-sieving	0	0	0	0	0	0	0	0	0	0	0	0	0	0	0	0	No damage
Aculeata	11	D (>5 mm)	Post-sieving	0	0	0	0	0	0	0	0	0	0	0	0	0	0	0	0	No damage
Aculeata	12	D (>5 mm)	Post-sieving	0	0	0	0	0	0	0	0	0	0	0	0	0	0	0	0	No damage
Aculeata	12	D (>5 mm)	Post-sieving	0	0	0	0	0	0	0	0	0	0	0	0	0	0	0	0	No damage
Aculeata	12	D (>5 mm)	Post-sieving	0	0	0	0	0	0	0	0	0	0	0	0	0	0	0	0	No damage
Aculeata	12	D (>5 mm)	Post-sieving	0	0	0	0	0	0	0	0	0	0	0	0	0	0	0	0	No damage
Aculeata	12	D (>5 mm)	Post-sieving	0	0	0	0	0	0	0	0	0	0	0	0	0	0	0	0	No damage
Aculeata	12	D (>5 mm)	Post-sieving	0	0	0	0	0	0	0	0	0	0	0	0	0	0	0	0	No damage
Aculeata	13	D (>5 mm)	Post-sieving	0	0	0	0	0	0	0	0	0	0	0	0	0	0	0	0	No damage
Aculeata	13	D (>5 mm)	Post-sieving	0	0	0	0	0	0	0	0	0	0	0	0	0	0	0	0	No damage
Aculeata	13	D (>5 mm)	Post-sieving	0	0	0	0	0	0	0	0	0	0	0	0	0	0	0	0	No damage
Aculeata	14	D (>5 mm)	Post-sieving	0	0	0	0	0	0	0	0	0	0	0	0	0	0	0	0	No damage
Aculeata	14	D (>5 mm)	Post-sieving	0	0	0	0	0	0	0	0	0	0	0	0	0	0	0	0	No damage
Aculeata	6.5	D (>5 mm)	Post-sieving	0	0	0	0	0	0	0	0	0	0	0	0	0	0	0	0	No damage
Aculeata	7.5	D (>5 mm)	Post-sieving	0	0	0	0	0	0	0	0	0	0	0	0	0	0	0	0	No damage
Aculeata	4	C (3-5 mm)	Pre-sieving	0	0	0	0	0	0	0	0	0	0	0	0	0	0	0	0	No damage
Aculeata	4	C (3-5 mm)	Pre-sieving	0	0	0	0	0	0	0	0	0	0	0	0	0	0	0	0	No damage
Aculeata	8	D (>5 mm)	Pre-sieving	0	0	0	0	0	0	0	0	0	0	0	0	0	0	0	0	No damage
Aculeata	1.5	A (<1.5 mm)	Post-sieving	0	0	0	0	0	0	0	0	0	0	0	0	0	0	0	0	No damage
Aculeata	1.8	B (1.5-3 mm)	Post-sieving	0	0	0	0	0	0	0	0	0	0	0	0	0	0	0	0	No damage
Aculeata	2	B (1.5-3 mm)	Post-sieving	0	0	0	0	0	0	0	0	0	0	0	0	0	0	0	0	No damage
Aculeata	4.5	C (3-5 mm)	Post-sieving	0	0	0	0	0	0	0	0	0	0	0	0	0	0	0	0	No damage
Aculeata	5.5	D (>5 mm)	Post-sieving	0	0	0	0									0	0	0	0	No damage
Arachnida	5	D (>5 mm)	Post-sieving	12.5	5	12.5	7.5									1.66667	2.5	4.16667	9.47257	Low damage
Arachnida	2	B (1.5-3 mm)	Pre-sieving	0	0	0										0	0	0	0	No damage
Arachnida	4	C (3-5 mm)	Pre-sieving	0	0	0										0	0	0	0	No damage
Arachnida	3	C (3-5 mm)	Post-sieving	0	0	0	0									0	0	0	0	No damage
Arachnida	6	D (>5 mm)	Post-sieving	0	0	0	0									0	0	0	0	No damage
Arachnida	5	D (>5 mm)	Pre-sieving	0	0	0										0	0	0	0	No damage
Arachnida	5	D (>5 mm)	Pre-sieving	0	0	0										0	0	0	0	No damage
Arachnida	2.5	B (1.5-3 mm)	Pre-sieving	0	0	0										0	0	0	0	No damage
Auchenorryncha	5.5	D (>5 mm)	Pre-sieving	0	0	83.3333	50	0	0	0	0	50	20	0	0	6.66667	16.6667	23.3333	53.5448	Medium damage
Auchenorryncha	13	D (>5 mm)	Post-sieving	0	0	100	60	0	0	0	0	0	0	0	0	0	20	20	45.9026	Medium damage
Auchenorryncha	7	D (>5 mm)	Pre-sieving	0	0	0	0	0	0	0	0	50	20	0	0	6.66667	0	6.66667	15.2344	Low damage
Auchenorryncha	1	A (<1.5 mm)	Pre-sieving	0	0	0	0	0	0	0	0	0	0	0	0	0	0	0	0	No damage
Auchenorryncha	7	D (>5 mm)	Post-sieving	0	0	0	0	0	0	0	0	0	0	0	0	0	0	0	0	No damage
Auchenorryncha	6.5	D (>5 mm)	Post-sieving	0	0	0	0	0	0	0	0	0	0	0	0	0	0	0	0	No damage
Auchenorryncha	4.5	C (3-5 mm)	Pre-sieving	0	0	0	0	0	0	0	0	0	0	0	0	0	0	0	0	No damage
Brachycera	8	D (>5 mm)	Pre-sieving	0	0	50	30	0	0	0	0	0	0	100	60	0	30	30	68.8343	High damage
Brachycera	5	D (>5 mm)	Pre-sieving	0	0	100	60	0	0	0	0	0	0	0	0	0	20	20	45.9026	Medium damage
Brachycera	1	A (<1.5 mm)	Post-sieving	83.3333	33.3333	0	0	0	0	0	0	50	20	0	0	17.7778	0	17.7778	40.8078	Medium damage
Brachycera	3.5	C (3-5 mm)	Pre-sieving	0	0	83.3333	50	0	0	0	0	0	0	0	0	0	16.6667	16.6667	38.2604	Medium damage
Brachycera	11	D (>5 mm)	Post-sieving	0	0	50	30	50	20	0	0	0	0	0	0	6.66667	10	16.6667	38.2604	Medium damage
Brachycera	6	D (>5 mm)	Post-sieving	0	0	83.3333	50	0	0	0	0	0	0	0	0	0	16.6667	16.6667	38.2604	Medium damage
Brachycera	2	B (1.5-3 mm)	Post-sieving	0	0	0	0	0	0	0	0	100	40	0	0	13.3333	0	13.3333	30.5993	Low damage
Brachycera	5	D (>5 mm)	Pre-sieving	0	0	66.6667	40	0	0	0	0	0	0	0	0	0	13.3333	13.3333	30.5993	Low damage
Brachycera	9	D (>5 mm)	Pre-sieving	0	0	66.6667	40	0	0	0	0	0	0	0	0	0	13.3333	13.3333	30.5993	Low damage
Brachycera	3.5	C (3-5 mm)	Post-sieving	0	0	66.6667	40	0	0	0	0	0	0	0	0	0	13.3333	13.3333	30.5993	Low damage
Brachycera	5	D (>5 mm)	Post-sieving	0	0	66.6667	40	0	0	0	0	0	0	0	0	0	13.3333	13.3333	30.5993	Low damage
Brachycera	6	D (>5 mm)	Post-sieving	0	0	66.6667	40	0	0	0	0	0	0	0	0	0	13.3333	13.3333	30.5993	Low damage
Brachycera	4.5	C (3-5 mm)	Pre-sieving	0	0	50	30	0	0	0	0	0	0	0	0	0	10	10	22.9168	Low damage
Brachycera	4.5	C (3-5 mm)	Pre-sieving	0	0	16.6667	10	0	0	0	0	50	20	0	0	6.66667	3.33333	10	22.9168	Low damage
Brachycera	4	C (3-5 mm)	Post-sieving	0	0	50	30	0	0	0	0	0	0	0	0	0	10	10	22.9168	Low damage
Brachycera	6	D (>5 mm)	Post-sieving	0	0	50	30	0	0	0	0	0	0	0	0	0	10	10	22.9168	Low damage
Brachycera	7	D (>5 mm)	Post-sieving	0	0	50	30	0	0	0	0	0	0	0	0	0	10	10	22.9168	Low damage
Brachycera	7	D (>5 mm)	Post-sieving	0	0	0	0	0	0	50	30	0	0	0	0	0	10	10	22.9168	Low damage
Brachycera	3	C (3-5 mm)	Pre-sieving	0	0	0	0	50	20	0	0	0	0	0	0	6.66667	0	6.66667	15.2344	Low damage
Brachycera	4	C (3-5 mm)	Pre-sieving	0	0	33.3333	20	0	0	0	0	0	0	0	0	0	6.66667	6.66667	15.2344	Low damage
Brachycera	4	C (3-5 mm)	Pre-sieving	0	0	0	0	0	0	0	0	50	20	0	0	6.66667	0	6.66667	15.2344	Low damage
Brachycera	5	D (>5 mm)	Pre-sieving	0	0	33.3333	20	0	0	0	0	0	0	0	0	0	6.66667	6.66667	15.2344	Low damage
Brachycera	5	D (>5 mm)	Pre-sieving	0	0	33.3333	20	0	0	0	0	0	0	0	0	0	6.66667	6.66667	15.2344	Low damage
Brachycera	7	D (>5 mm)	Pre-sieving	0	0	33.3333	20	0	0	0	0	0	0	0	0	0	6.66667	6.66667	15.2344	Low damage
Brachycera	4.5	C (3-5 mm)	Pre-sieving	0	0	33.3333	20	0	0	0	0	0	0	0	0	0	6.66667	6.66667	15.2344	Low damage
Brachycera	5.5	D (>5 mm)	Pre-sieving	0	0	33.3333	20	0	0	0	0	0	0	0	0	0	6.66667	6.66667	15.2344	Low damage
Brachycera	2	B (1.5-3 mm)	Post-sieving	0	0	33.3333	20	0	0	0	0	0	0	0	0	0	6.66667	6.66667	15.2344	Low damage
Brachycera	4	C (3-5 mm)	Post-sieving	0	0	33.3333	20	0	0	0	0	0	0	0	0	0	6.66667	6.66667	15.2344	Low damage
Brachycera	4	C (3-5 mm)	Post-sieving	0	0	33.3333	20	0	0	0	0	0	0	0	0	0	6.66667	6.66667	15.2344	Low damage
Brachycera	3.7	C (3-5 mm)	Post-sieving	0	0	33.3333	20	0	0	0	0	0	0	0	0	0	6.66667	6.66667	15.2344	Low damage
Brachycera	3	C (3-5 mm)	Post-sieving	0	0	33.3333	20	0	0	0	0	0	0	0	0	0	6.66667	6.66667	15.2344	Low damage
Brachycera	6	D (>5 mm)	Post-sieving	0	0	0	0	0	0	0	0	50	20	0	0	6.66667	0	6.66667	15.2344	Low damage
Brachycera	8	D (>5 mm)	Post-sieving	0	0	33.3333	20	0	0	0	0	0	0	0	0	0	6.66667	6.66667	15.2344	Low damage
Brachycera	9	D (>5 mm)	Post-sieving	0	0	0	0	0	0	0	0	50	20	0	0	6.66667	0	6.66667	15.2344	Low damage
Brachycera	2	B (1.5-3 mm)	Post-sieving	16.6667	6.66667	16.6667	10	0	0	0	0	0	0	0	0	2.22222	3.33333	5.55556	12.6736	Low damage
Brachycera	6.5	D (>5 mm)	Pre-sieving	33.3333	13.3333	0	0	0	0	0	0	0	0	0	0	4.44444	0	4.44444	10.1128	Low damage
Brachycera	4	C (3-5 mm)	Pre-sieving	0	0	16.6667	10	0	0	0	0	0	0	0	0	0	3.33333	3.33333	7.55196	Low damage
Brachycera	4	C (3-5 mm)	Pre-sieving	0	0	16.6667	10	0	0	0	0	0	0	0	0	0	3.33333	3.33333	7.55196	Low damage
Brachycera	4	C (3-5 mm)	Pre-sieving	0	0	16.6667	10	0	0	0	0	0	0	0	0	0	3.33333	3.33333	7.55196	Low damage
Brachycera	11	D (>5 mm)	Pre-sieving	0	0	16.6667	10	0	0	0	0	0	0	0	0	0	3.33333	3.33333	7.55196	Low damage
Brachycera	4.5	C (3-5 mm)	Pre-sieving	0	0	16.6667	10	0	0	0	0	0	0	0	0	0	3.33333	3.33333	7.55196	Low damage
Brachycera	5	D (>5 mm)	Post-sieving	0	0	16.6667	10	0	0	0	0	0	0	0	0	0	3.33333	3.33333	7.55196	Low damage
Brachycera	7	D (>5 mm)	Post-sieving	0	0	16.6667	10	0	0	0	0	0	0	0	0	0	3.33333	3.33333	7.55196	Low damage
Brachycera	7	D (>5 mm)	Post-sieving	0	0	16.6667	10	0	0	0	0	0	0	0	0	0	3.33333	3.33333	7.55196	Low damage
Brachycera	6.5	D (>5 mm)	Pre-sieving	0	0	16.6667	10	0	0	0	0	0	0	0	0	0	3.33333	3.33333	7.55196	Low damage
Brachycera	1	A (<1.5 mm)	Post-sieving	16.6667	6.66667	0	0	0	0	0	0	0	0	0	0	2.22222	0	2.22222	4.99115	Low damage
Brachycera	4	C (3-5 mm)	Pre-sieving	16.6667	6.66667	0	0	0	0	0	0	0	0	0	0	2.22222	0	2.22222	4.99115	Low damage
Brachycera	8	D (>5 mm)	Pre-sieving	16.6667	6.66667	0	0	0	0	0	0	0	0	0	0	2.22222	0	2.22222	4.99115	Low damage
Brachycera	2	B (1.5-3 mm)	Post-sieving	16.6667	6.66667	0	0	0	0	0	0	0	0	0	0	2.22222	0	2.22222	4.99115	Low damage
Brachycera	3.5	C (3-5 mm)	Post-sieving	16.6667	6.66667	0	0	0	0	0	0	0	0	0	0	2.22222	0	2.22222	4.99115	Low damage
Brachycera	1.2	A (<1.5 mm)	Post-sieving	0	0	0	0	0	0	0	0	0	0	0	0	0	0	0	0	No damage
Brachycera	1.2	A (<1.5 mm)	Post-sieving	0	0	0	0	0	0	0	0	0	0	0	0	0	0	0	0	No damage
Brachycera	1.4	A (<1.5 mm)	Post-sieving	0	0	0	0	0	0	0	0	0	0	0	0	0	0	0	0	No damage
Brachycera	1.5	A (<1.5 mm)	Post-sieving	0	0	0	0	0	0	0	0	0	0	0	0	0	0	0	0	No damage
Brachycera	1.5	A (<1.5 mm)	Post-sieving	0	0	0	0	0	0	0	0	0	0	0	0	0	0	0	0	No damage
Brachycera	1.5	A (<1.5 mm)	Post-sieving	0	0	0	0	0	0	0	0	0	0	0	0	0	0	0	0	No damage
Brachycera	1.5	A (<1.5 mm)	Post-sieving	0	0	0	0	0	0	0	0	0	0	0	0	0	0	0	0	No damage
Brachycera	1	A (<1.5 mm)	Post-sieving	0	0	0	0	0	0	0	0	0	0	0	0	0	0	0	0	No damage
Brachycera	1	A (<1.5 mm)	Post-sieving	0	0	0	0	0	0	0	0	0	0	0	0	0	0	0	0	No damage
Brachycera	1	A (<1.5 mm)	Post-sieving	0	0	0	0	0	0	0	0	0	0	0	0	0	0	0	0	No damage
Brachycera	1	A (<1.5 mm)	Post-sieving	0	0	0	0	0	0	0	0	0	0	0	0	0	0	0	0	No damage
Brachycera	2	B (1.5-3 mm)	Pre-sieving	0	0	0	0	0	0	0	0	0	0	0	0	0	0	0	0	No damage
Brachycera	2	B (1.5-3 mm)	Pre-sieving	0	0	0	0	0	0	0	0	0	0	0	0	0	0	0	0	No damage
Brachycera	2	B (1.5-3 mm)	Pre-sieving	0	0	0	0	0	0	0	0	0	0	0	0	0	0	0	0	No damage
Brachycera	2	B (1.5-3 mm)	Pre-sieving	0	0	0	0	0	0	0	0	0	0	0	0	0	0	0	0	No damage
Brachycera	2	B (1.5-3 mm)	Pre-sieving	0	0	0	0	0	0	0	0	0	0	0	0	0	0	0	0	No damage
Brachycera	2	B (1.5-3 mm)	Pre-sieving	0	0	0	0	0	0	0	0	0	0	0	0	0	0	0	0	No damage
Brachycera	2	B (1.5-3 mm)	Pre-sieving	0	0	0	0	0	0	0	0	0	0	0	0	0	0	0	0	No damage
Brachycera	2	B (1.5-3 mm)	Pre-sieving	0	0	0	0	0	0	0	0	0	0	0	0	0	0	0	0	No damage
Brachycera	2	B (1.5-3 mm)	Pre-sieving	0	0	0	0	0	0	0	0	0	0	0	0	0	0	0	0	No damage
Brachycera	2	B (1.5-3 mm)	Pre-sieving	0	0	0	0	0	0	0	0	0	0	0	0	0	0	0	0	No damage
Brachycera	2	B (1.5-3 mm)	Pre-sieving	0	0	0	0	0	0	0	0	0	0	0	0	0	0	0	0	No damage
Brachycera	2	B (1.5-3 mm)	Pre-sieving	0	0	0	0	0	0	0	0	0	0	0	0	0	0	0	0	No damage
Brachycera	2	B (1.5-3 mm)	Pre-sieving	0	0	0	0	0	0	0	0	0	0	0	0	0	0	0	0	No damage
Brachycera	2	B (1.5-3 mm)	Pre-sieving	0	0	0	0	0	0	0	0	0	0	0	0	0	0	0	0	No damage
Brachycera	2	B (1.5-3 mm)	Pre-sieving	0	0	0	0	0	0	0	0	0	0	0	0	0	0	0	0	No damage
Brachycera	2	B (1.5-3 mm)	Pre-sieving	0	0	0	0	0	0	0	0	0	0	0	0	0	0	0	0	No damage
Brachycera	2	B (1.5-3 mm)	Pre-sieving	0	0	0	0	0	0	0	0	0	0	0	0	0	0	0	0	No damage
Brachycera	3	C (3-5 mm)	Pre-sieving	0	0	0	0	0	0	0	0	0	0	0	0	0	0	0	0	No damage
Brachycera	3	C (3-5 mm)	Pre-sieving	0	0	0	0	0	0	0	0	0	0	0	0	0	0	0	0	No damage
Brachycera	3	C (3-5 mm)	Pre-sieving	0	0	0	0	0	0	0	0	0	0	0	0	0	0	0	0	No damage
Brachycera	3	C (3-5 mm)	Pre-sieving	0	0	0	0	0	0	0	0	0	0	0	0	0	0	0	0	No damage
Brachycera	3	C (3-5 mm)	Pre-sieving	0	0	0	0	0	0	0	0	0	0	0	0	0	0	0	0	No damage
Brachycera	3	C (3-5 mm)	Pre-sieving	0	0	0	0	0	0	0	0	0	0	0	0	0	0	0	0	No damage
Brachycera	3	C (3-5 mm)	Pre-sieving	0	0	0	0	0	0	0	0	0	0	0	0	0	0	0	0	No damage
Brachycera	3	C (3-5 mm)	Pre-sieving	0	0	0	0	0	0	0	0	0	0	0	0	0	0	0	0	No damage
Brachycera	3	C (3-5 mm)	Pre-sieving	0	0	0	0	0	0	0	0	0	0	0	0	0	0	0	0	No damage
Brachycera	3	C (3-5 mm)	Pre-sieving	0	0	0	0	0	0	0	0	0	0	0	0	0	0	0	0	No damage
Brachycera	3	C (3-5 mm)	Pre-sieving	0	0	0	0	0	0	0	0	0	0	0	0	0	0	0	0	No damage
Brachycera	3	C (3-5 mm)	Pre-sieving	0	0	0	0	0	0	0	0	0	0	0	0	0	0	0	0	No damage
Brachycera	4	C (3-5 mm)	Pre-sieving	0	0	0	0	0	0	0	0	0	0	0	0	0	0	0	0	No damage
Brachycera	4	C (3-5 mm)	Pre-sieving	0	0	0	0	0	0	0	0	0	0	0	0	0	0	0	0	No damage
Brachycera	4	C (3-5 mm)	Pre-sieving	0	0	0	0	0	0	0	0	0	0	0	0	0	0	0	0	No damage
Brachycera	4	C (3-5 mm)	Pre-sieving	0	0	0	0	0	0	0	0	0	0	0	0	0	0	0	0	No damage
Brachycera	4	C (3-5 mm)	Pre-sieving	0	0	0	0	0	0	0	0	0	0	0	0	0	0	0	0	No damage
Brachycera	4	C (3-5 mm)	Pre-sieving	0	0	0	0	0	0	0	0	0	0	0	0	0	0	0	0	No damage
Brachycera	4	C (3-5 mm)	Pre-sieving	0	0	0	0	0	0	0	0	0	0	0	0	0	0	0	0	No damage
Brachycera	4	C (3-5 mm)	Pre-sieving	0	0	0	0	0	0	0	0	0	0	0	0	0	0	0	0	No damage
Brachycera	4	C (3-5 mm)	Pre-sieving	0	0	0	0	0	0	0	0	0	0	0	0	0	0	0	0	No damage
Brachycera	5	D (>5 mm)	Pre-sieving	0	0	0	0	0	0	0	0	0	0	0	0	0	0	0	0	No damage
Brachycera	5	D (>5 mm)	Pre-sieving	0	0	0	0	0	0	0	0	0	0	0	0	0	0	0	0	No damage
Brachycera	5	D (>5 mm)	Pre-sieving	0	0	0	0	0	0	0	0	0	0	0	0	0	0	0	0	No damage
Brachycera	5	D (>5 mm)	Pre-sieving	0	0	0	0	0	0	0	0	0	0	0	0	0	0	0	0	No damage
Brachycera	5	D (>5 mm)	Pre-sieving	0	0	0	0	0	0	0	0	0	0	0	0	0	0	0	0	No damage
Brachycera	5	D (>5 mm)	Pre-sieving	0	0	0	0	0	0	0	0	0	0	0	0	0	0	0	0	No damage
Brachycera	5	D (>5 mm)	Pre-sieving	0	0	0	0	0	0	0	0	0	0	0	0	0	0	0	0	No damage
Brachycera	6	D (>5 mm)	Pre-sieving	0	0	0	0	0	0	0	0	0	0	0	0	0	0	0	0	No damage
Brachycera	6	D (>5 mm)	Pre-sieving	0	0	0	0	0	0	0	0	0	0	0	0	0	0	0	0	No damage
Brachycera	6	D (>5 mm)	Pre-sieving	0	0	0	0	0	0	0	0	0	0	0	0	0	0	0	0	No damage
Brachycera	6	D (>5 mm)	Pre-sieving	0	0	0	0	0	0	0	0	0	0	0	0	0	0	0	0	No damage
Brachycera	7	D (>5 mm)	Pre-sieving	0	0	0	0	0	0	0	0	0	0	0	0	0	0	0	0	No damage
Brachycera	7	D (>5 mm)	Pre-sieving	0	0	0	0	0	0	0	0	0	0	0	0	0	0	0	0	No damage
Brachycera	8	D (>5 mm)	Pre-sieving	0	0	0	0	0	0	0	0	0	0	0	0	0	0	0	0	No damage
Brachycera	8	D (>5 mm)	Pre-sieving	0	0	0	0	0	0	0	0	0	0	0	0	0	0	0	0	No damage
Brachycera	9	D (>5 mm)	Pre-sieving	0	0	0	0	0	0	0	0	0	0	0	0	0	0	0	0	No damage
Brachycera	9	D (>5 mm)	Pre-sieving	0	0	0	0	0	0	0	0	0	0	0	0	0	0	0	0	No damage
Brachycera	10	D (>5 mm)	Pre-sieving	0	0	0	0	0	0	0	0	0	0	0	0	0	0	0	0	No damage
Brachycera	10	D (>5 mm)	Pre-sieving	0	0	0	0	0	0	0	0	0	0	0	0	0	0	0	0	No damage
Brachycera	10	D (>5 mm)	Pre-sieving	0	0	0	0	0	0	0	0	0	0	0	0	0	0	0	0	No damage
Brachycera	11	D (>5 mm)	Pre-sieving	0	0	0	0	0	0	0	0	0	0	0	0	0	0	0	0	No damage
Brachycera	13	D (>5 mm)	Pre-sieving	0	0	0	0	0	0	0	0	0	0	0	0	0	0	0	0	No damage
Brachycera	13	D (>5 mm)	Pre-sieving	0	0	0	0	0	0	0	0	0	0	0	0	0	0	0	0	No damage
Brachycera	13	D (>5 mm)	Pre-sieving	0	0	0	0	0	0	0	0	0	0	0	0	0	0	0	0	No damage
Brachycera	14	D (>5 mm)	Pre-sieving	0	0	0	0	0	0	0	0	0	0	0	0	0	0	0	0	No damage
Brachycera	16	D (>5 mm)	Pre-sieving	0	0	0	0	0	0	0	0	0	0	0	0	0	0	0	0	No damage
Brachycera	1.5	A (<1.5 mm)	Pre-sieving	0	0	0	0	0	0	0	0	0	0	0	0	0	0	0	0	No damage
Brachycera	1.5	A (<1.5 mm)	Pre-sieving	0	0	0	0	0	0	0	0	0	0	0	0	0	0	0	0	No damage
Brachycera	1.5	A (<1.5 mm)	Pre-sieving	0	0	0	0	0	0	0	0	0	0	0	0	0	0	0	0	No damage
Brachycera	1.5	A (<1.5 mm)	Pre-sieving	0	0	0	0	0	0	0	0	0	0	0	0	0	0	0	0	No damage
Brachycera	1.5	A (<1.5 mm)	Pre-sieving	0	0	0	0	0	0	0	0	0	0	0	0	0	0	0	0	No damage
Brachycera	1.5	A (<1.5 mm)	Pre-sieving	0	0	0	0	0	0	0	0	0	0	0	0	0	0	0	0	No damage
Brachycera	1.5	A (<1.5 mm)	Pre-sieving	0	0	0	0	0	0	0	0	0	0	0	0	0	0	0	0	No damage
Brachycera	1.5	A (<1.5 mm)	Pre-sieving	0	0	0	0	0	0	0	0	0	0	0	0	0	0	0	0	No damage
Brachycera	1.5	A (<1.5 mm)	Pre-sieving	0	0	0	0	0	0	0	0	0	0	0	0	0	0	0	0	No damage
Brachycera	13.5	D (>5 mm)	Pre-sieving	0	0	0	0	0	0	0	0	0	0	0	0	0	0	0	0	No damage
Brachycera	2.5	B (1.5-3 mm)	Pre-sieving	0	0	0	0	0	0	0	0	0	0	0	0	0	0	0	0	No damage
Brachycera	2.5	B (1.5-3 mm)	Pre-sieving	0	0	0	0	0	0	0	0	0	0	0	0	0	0	0	0	No damage
Brachycera	2.5	B (1.5-3 mm)	Pre-sieving	0	0	0	0	0	0	0	0	0	0	0	0	0	0	0	0	No damage
Brachycera	2.5	B (1.5-3 mm)	Pre-sieving	0	0	0	0	0	0	0	0	0	0	0	0	0	0	0	0	No damage
Brachycera	2.5	B (1.5-3 mm)	Pre-sieving	0	0	0	0	0	0	0	0	0	0	0	0	0	0	0	0	No damage
Brachycera	2.5	B (1.5-3 mm)	Pre-sieving	0	0	0	0	0	0	0	0	0	0	0	0	0	0	0	0	No damage
Brachycera	2.5	B (1.5-3 mm)	Pre-sieving	0	0	0	0	0	0	0	0	0	0	0	0	0	0	0	0	No damage
Brachycera	2.5	B (1.5-3 mm)	Pre-sieving	0	0	0	0	0	0	0	0	0	0	0	0	0	0	0	0	No damage
Brachycera	2.5	B (1.5-3 mm)	Pre-sieving	0	0	0	0	0	0	0	0	0	0	0	0	0	0	0	0	No damage
Brachycera	2.5	B (1.5-3 mm)	Pre-sieving	0	0	0	0	0	0	0	0	0	0	0	0	0	0	0	0	No damage
Brachycera	2.5	B (1.5-3 mm)	Pre-sieving	0	0	0	0	0	0	0	0	0	0	0	0	0	0	0	0	No damage
Brachycera	3.5	C (3-5 mm)	Pre-sieving	0	0	0	0	0	0	0	0	0	0	0	0	0	0	0	0	No damage
Brachycera	3.5	C (3-5 mm)	Pre-sieving	0	0	0	0	0	0	0	0	0	0	0	0	0	0	0	0	No damage
Brachycera	3.5	C (3-5 mm)	Pre-sieving	0	0	0	0	0	0	0	0	0	0	0	0	0	0	0	0	No damage
Brachycera	3.5	C (3-5 mm)	Pre-sieving	0	0	0	0	0	0	0	0	0	0	0	0	0	0	0	0	No damage
Brachycera	3.5	C (3-5 mm)	Pre-sieving	0	0	0	0	0	0	0	0	0	0	0	0	0	0	0	0	No damage
Brachycera	3.5	C (3-5 mm)	Pre-sieving	0	0	0	0	0	0	0	0	0	0	0	0	0	0	0	0	No damage
Brachycera	3.5	C (3-5 mm)	Pre-sieving	0	0	0	0	0	0	0	0	0	0	0	0	0	0	0	0	No damage
Brachycera	3.5	C (3-5 mm)	Pre-sieving	0	0	0	0	0	0	0	0	0	0	0	0	0	0	0	0	No damage
Brachycera	3.5	C (3-5 mm)	Pre-sieving	0	0	0	0	0	0	0	0	0	0	0	0	0	0	0	0	No damage
Brachycera	3.5	C (3-5 mm)	Pre-sieving	0	0	0	0	0	0	0	0	0	0	0	0	0	0	0	0	No damage
Brachycera	3.5	C (3-5 mm)	Pre-sieving	0	0	0	0	0	0	0	0	0	0	0	0	0	0	0	0	No damage
Brachycera	4.5	C (3-5 mm)	Pre-sieving	0	0	0	0	0	0	0	0	0	0	0	0	0	0	0	0	No damage
Brachycera	4.5	C (3-5 mm)	Pre-sieving	0	0	0	0	0	0	0	0	0	0	0	0	0	0	0	0	No damage
Brachycera	5.5	D (>5 mm)	Pre-sieving	0	0	0	0	0	0	0	0	0	0	0	0	0	0	0	0	No damage
Brachycera	6.5	D (>5 mm)	Pre-sieving	0	0	0	0	0	0	0	0	0	0	0	0	0	0	0	0	No damage
Brachycera	2	B (1.5-3 mm)	Post-sieving	0	0	0	0	0	0	0	0	0	0	0	0	0	0	0	0	No damage
Brachycera	2	B (1.5-3 mm)	Post-sieving	0	0	0	0	0	0	0	0	0	0	0	0	0	0	0	0	No damage
Brachycera	2	B (1.5-3 mm)	Post-sieving	0	0	0	0	0	0	0	0	0	0	0	0	0	0	0	0	No damage
Brachycera	2	B (1.5-3 mm)	Post-sieving	0	0	0	0	0	0	0	0	0	0	0	0	0	0	0	0	No damage
Brachycera	2	B (1.5-3 mm)	Post-sieving	0	0	0	0	0	0	0	0	0	0	0	0	0	0	0	0	No damage
Brachycera	2	B (1.5-3 mm)	Post-sieving	0	0	0	0	0	0	0	0	0	0	0	0	0	0	0	0	No damage
Brachycera	2	B (1.5-3 mm)	Post-sieving	0	0	0	0	0	0	0	0	0	0	0	0	0	0	0	0	No damage
Brachycera	2	B (1.5-3 mm)	Post-sieving	0	0	0	0	0	0	0	0	0	0	0	0	0	0	0	0	No damage
Brachycera	2	B (1.5-3 mm)	Post-sieving	0	0	0	0	0	0	0	0	0	0	0	0	0	0	0	0	No damage
Brachycera	2	B (1.5-3 mm)	Post-sieving	0	0	0	0	0	0	0	0	0	0	0	0	0	0	0	0	No damage
Brachycera	2.5	B (1.5-3 mm)	Post-sieving	0	0	0	0	0	0	0	0	0	0	0	0	0	0	0	0	No damage
Brachycera	2	B (1.5-3 mm)	Post-sieving	0	0	0	0	0	0	0	0	0	0	0	0	0	0	0	0	No damage
Brachycera	2	B (1.5-3 mm)	Post-sieving	0	0	0	0	0	0	0	0	0	0	0	0	0	0	0	0	No damage
Brachycera	2	B (1.5-3 mm)	Post-sieving	0	0	0	0	0	0	0	0	0	0	0	0	0	0	0	0	No damage
Brachycera	3	C (3-5 mm)	Post-sieving	0	0	0	0	0	0	0	0	0	0	0	0	0	0	0	0	No damage
Brachycera	3	C (3-5 mm)	Post-sieving	0	0	0	0	0	0	0	0	0	0	0	0	0	0	0	0	No damage
Brachycera	3	C (3-5 mm)	Post-sieving	0	0	0	0	0	0	0	0	0	0	0	0	0	0	0	0	No damage
Brachycera	3	C (3-5 mm)	Post-sieving	0	0	0	0	0	0	0	0	0	0	0	0	0	0	0	0	No damage
Brachycera	3	C (3-5 mm)	Post-sieving	0	0	0	0	0	0	0	0	0	0	0	0	0	0	0	0	No damage
Brachycera	3	C (3-5 mm)	Post-sieving	0	0	0	0	0	0	0	0	0	0	0	0	0	0	0	0	No damage
Brachycera	3	C (3-5 mm)	Post-sieving	0	0	0	0	0	0	0	0	0	0	0	0	0	0	0	0	No damage
Brachycera	4	C (3-5 mm)	Post-sieving	0	0	0	0	0	0	0	0	0	0	0	0	0	0	0	0	No damage
Brachycera	4	C (3-5 mm)	Post-sieving	0	0	0	0	0	0	0	0	0	0	0	0	0	0	0	0	No damage
Brachycera	4	C (3-5 mm)	Post-sieving	0	0	0	0	0	0	0	0	0	0	0	0	0	0	0	0	No damage
Brachycera	4	C (3-5 mm)	Post-sieving	0	0	0	0	0	0	0	0	0	0	0	0	0	0	0	0	No damage
Brachycera	4	C (3-5 mm)	Post-sieving	0	0	0	0	0	0	0	0	0	0	0	0	0	0	0	0	No damage
Brachycera	4	C (3-5 mm)	Post-sieving	0	0	0	0	0	0	0	0	0	0	0	0	0	0	0	0	No damage
Brachycera	4	C (3-5 mm)	Post-sieving	0	0	0	0	0	0	0	0	0	0	0	0	0	0	0	0	No damage
Brachycera	4	C (3-5 mm)	Post-sieving	0	0	0	0	0	0	0	0	0	0	0	0	0	0	0	0	No damage
Brachycera	4	C (3-5 mm)	Post-sieving	0	0	0	0	0	0	0	0	0	0	0	0	0	0	0	0	No damage
Brachycera	4	C (3-5 mm)	Post-sieving	0	0	0	0	0	0	0	0	0	0	0	0	0	0	0	0	No damage
Brachycera	4	C (3-5 mm)	Post-sieving	0	0	0	0	0	0	0	0	0	0	0	0	0	0	0	0	No damage
Brachycera	4	C (3-5 mm)	Post-sieving	0	0	0	0	0	0	0	0	0	0	0	0	0	0	0	0	No damage
Brachycera	3.5	C (3-5 mm)	Post-sieving	0	0	0	0	0	0	0	0	0	0	0	0	0	0	0	0	No damage
Brachycera	3.5	C (3-5 mm)	Post-sieving	0	0	0	0	0	0	0	0	0	0	0	0	0	0	0	0	No damage
Brachycera	3.5	C (3-5 mm)	Post-sieving	0	0	0	0	0	0	0	0	0	0	0	0	0	0	0	0	No damage
Brachycera	3.7	C (3-5 mm)	Post-sieving	0	0	0	0	0	0	0	0	0	0	0	0	0	0	0	0	No damage
Brachycera	3.7	C (3-5 mm)	Post-sieving	0	0	0	0	0	0	0	0	0	0	0	0	0	0	0	0	No damage
Brachycera	4	C (3-5 mm)	Post-sieving	0	0	0	0	0	0	0	0	0	0	0	0	0	0	0	0	No damage
Brachycera	4	C (3-5 mm)	Post-sieving	0	0	0	0	0	0	0	0	0	0	0	0	0	0	0	0	No damage
Brachycera	4	C (3-5 mm)	Post-sieving	0	0	0	0	0	0	0	0	0	0	0	0	0	0	0	0	No damage
Brachycera	4	C (3-5 mm)	Post-sieving	0	0	0	0	0	0	0	0	0	0	0	0	0	0	0	0	No damage
Brachycera	3.5	C (3-5 mm)	Post-sieving	0	0	0	0	0	0	0	0	0	0	0	0	0	0	0	0	No damage
Brachycera	5	D (>5 mm)	Post-sieving	0	0	0	0	0	0	0	0	0	0	0	0	0	0	0	0	No damage
Brachycera	5	D (>5 mm)	Post-sieving	0	0	0	0	0	0	0	0	0	0	0	0	0	0	0	0	No damage
Brachycera	5	D (>5 mm)	Post-sieving	0	0	0	0	0	0	0	0	0	0	0	0	0	0	0	0	No damage
Brachycera	5	D (>5 mm)	Post-sieving	0	0	0	0	0	0	0	0	0	0	0	0	0	0	0	0	No damage
Brachycera	5	D (>5 mm)	Post-sieving	0	0	0	0	0	0	0	0	0	0	0	0	0	0	0	0	No damage
Brachycera	5	D (>5 mm)	Post-sieving	0	0	0	0	0	0	0	0	0	0	0	0	0	0	0	0	No damage
Brachycera	5	D (>5 mm)	Post-sieving	0	0	0	0	0	0	0	0	0	0	0	0	0	0	0	0	No damage
Brachycera	6	D (>5 mm)	Post-sieving	0	0	0	0	0	0	0	0	0	0	0	0	0	0	0	0	No damage
Brachycera	6	D (>5 mm)	Post-sieving	0	0	0	0	0	0	0	0	0	0	0	0	0	0	0	0	No damage
Brachycera	7	D (>5 mm)	Post-sieving	0	0	0	0	0	0	0	0	0	0	0	0	0	0	0	0	No damage
Brachycera	7	D (>5 mm)	Post-sieving	0	0	0	0	0	0	0	0	0	0	0	0	0	0	0	0	No damage
Brachycera	7	D (>5 mm)	Post-sieving	0	0	0	0	0	0	0	0	0	0	0	0	0	0	0	0	No damage
Brachycera	7	D (>5 mm)	Post-sieving	0	0	0	0	0	0	0	0	0	0	0	0	0	0	0	0	No damage
Brachycera	8	D (>5 mm)	Post-sieving	0	0	0	0	0	0	0	0	0	0	0	0	0	0	0	0	No damage
Brachycera	8	D (>5 mm)	Post-sieving	0	0	0	0	0	0	0	0	0	0	0	0	0	0	0	0	No damage
Brachycera	8	D (>5 mm)	Post-sieving	0	0	0	0	0	0	0	0	0	0	0	0	0	0	0	0	No damage
Brachycera	10	D (>5 mm)	Post-sieving	0	0	0	0	0	0	0	0	0	0	0	0	0	0	0	0	No damage
Brachycera	10	D (>5 mm)	Post-sieving	0	0	0	0	0	0	0	0	0	0	0	0	0	0	0	0	No damage
Brachycera	12	D (>5 mm)	Post-sieving	0	0	0	0	0	0	0	0	0	0	0	0	0	0	0	0	No damage
Brachycera	13	D (>5 mm)	Post-sieving	0	0	0	0	0	0	0	0	0	0	0	0	0	0	0	0	No damage
Brachycera	13	D (>5 mm)	Post-sieving	0	0	0	0	0	0	0	0	0	0	0	0	0	0	0	0	No damage
Brachycera	14	D (>5 mm)	Post-sieving	0	0	0	0	0	0	0	0	0	0	0	0	0	0	0	0	No damage
Brachycera	14	D (>5 mm)	Post-sieving	0	0	0	0	0	0	0	0	0	0	0	0	0	0	0	0	No damage
Brachycera	14	D (>5 mm)	Post-sieving	0	0	0	0	0	0	0	0	0	0	0	0	0	0	0	0	No damage
Brachycera	14	D (>5 mm)	Post-sieving	0	0	0	0	0	0	0	0	0	0	0	0	0	0	0	0	No damage
Brachycera	15	D (>5 mm)	Post-sieving	0	0	0	0	0	0	0	0	0	0	0	0	0	0	0	0	No damage
Brachycera	18	D (>5 mm)	Post-sieving	0	0	0	0	0	0	0	0	0	0	0	0	0	0	0	0	No damage
Brachycera	10	D (>5 mm)	Post-sieving	0	0	0	0	0	0	0	0	0	0	0	0	0	0	0	0	No damage
Brachycera	10	D (>5 mm)	Post-sieving	0	0	0	0	0	0	0	0	0	0	0	0	0	0	0	0	No damage
Brachycera	11	D (>5 mm)	Post-sieving	0	0	0	0	0	0	0	0	0	0	0	0	0	0	0	0	No damage
Brachycera	8	D (>5 mm)	Post-sieving	0	0	0	0	0	0	0	0	0	0	0	0	0	0	0	0	No damage
Brachycera	8	D (>5 mm)	Post-sieving	0	0	0	0	0	0	0	0	0	0	0	0	0	0	0	0	No damage
Brachycera	7	D (>5 mm)	Post-sieving	0	0	0	0	0	0	0	0	0	0	0	0	0	0	0	0	No damage
Brachycera	11	D (>5 mm)	Post-sieving	0	0	0	0	0	0	0	0	0	0	0	0	0	0	0	0	No damage
Brachycera	8.5	D (>5 mm)	Pre-sieving	0	0	0	0	0	0	0	0	0	0	0	0	0	0	0	0	No damage
Coleoptera	4	C (3-5 mm)	Post-sieving	0	0	0	0	0	0	0	0	100	40	100	60	13.3333	20	33.3333	76.6453	High damage
Coleoptera	2	B (1.5-3 mm)	Pre-sieving	0	0	0	0	0	0	0	0	100	40	0	0	13.3333	0	13.3333	30.5993	Low damage
Coleoptera	2	B (1.5-3 mm)	Pre-sieving	0	0	0	0	0	0	0	0	0	0	50	30	0	10	10	22.9168	Low damage
Coleoptera	4	C (3-5 mm)	Post-sieving	0	0	0	0	0	0	0	0	50	20	0	0	6.66667	0	6.66667	15.2344	Low damage
Coleoptera	2	B (1.5-3 mm)	Pre-sieving	0	0	0	0	0	0	0	0	50	20	0	0	6.66667	0	6.66667	15.2344	Low damage
Coleoptera	4	C (3-5 mm)	Pre-sieving	0	0	16.6667	10	0	0	0	0	0	0	0	0	0	3.33333	3.33333	7.55196	Low damage
Coleoptera	2	B (1.5-3 mm)	Pre-sieving	0	0	16.6667	10	0	0	0	0	0	0	0	0	0	3.33333	3.33333	7.55196	Low damage
Coleoptera	5	D (>5 mm)	Post-sieving	0	0	16.6667	10	0	0	0	0	0	0	0	0	0	3.33333	3.33333	7.55196	Low damage
Coleoptera	2.5	B (1.5-3 mm)	Post-sieving	16.6667	6.66667	0	0	0	0	0	0	0	0	0	0	2.22222	0	2.22222	4.99115	Low damage
Coleoptera	3	C (3-5 mm)	Pre-sieving	16.6667	6.66667	0	0	0	0	0	0	0	0	0	0	2.22222	0	2.22222	4.99115	Low damage
Coleoptera	2	B (1.5-3 mm)	Pre-sieving	16.6667	6.66667	0	0	0	0	0	0	0	0	0	0	2.22222	0	2.22222	4.99115	Low damage
Coleoptera	2	B (1.5-3 mm)	Pre-sieving	16.6667	6.66667	0	0	0	0	0	0	0	0	0	0	2.22222	0	2.22222	4.99115	Low damage
Coleoptera	2	B (1.5-3 mm)	Post-sieving	0	0	0	0	0	0	0	0	0	0	0	0	0	0	0	0	No damage
Coleoptera	2	B (1.5-3 mm)	Post-sieving	0	0	0	0	0	0	0	0	0	0	0	0	0	0	0	0	No damage
Coleoptera	1.8	B (1.5-3 mm)	Post-sieving	0	0	0	0	0	0	0	0	0	0	0	0	0	0	0	0	No damage
Coleoptera	2.5	B (1.5-3 mm)	Post-sieving	0	0	0	0	0	0	0	0	0	0	0	0	0	0	0	0	No damage
Coleoptera	3	C (3-5 mm)	Post-sieving	0	0	0	0	0	0	0	0	0	0	0	0	0	0	0	0	No damage
Coleoptera	3	C (3-5 mm)	Post-sieving	0	0	0	0	0	0	0	0	0	0	0	0	0	0	0	0	No damage
Coleoptera	3.5	C (3-5 mm)	Post-sieving	0	0	0	0	0	0	0	0	0	0	0	0	0	0	0	0	No damage
Coleoptera	3.5	C (3-5 mm)	Post-sieving	0	0	0	0	0	0	0	0	0	0	0	0	0	0	0	0	No damage
Coleoptera	2	B (1.5-3 mm)	Pre-sieving	0	0	0	0	0	0	0	0	0	0	0	0	0	0	0	0	No damage
Coleoptera	2	B (1.5-3 mm)	Pre-sieving	0	0	0	0	0	0	0	0	0	0	0	0	0	0	0	0	No damage
Coleoptera	2	B (1.5-3 mm)	Pre-sieving	0	0	0	0	0	0	0	0	0	0	0	0	0	0	0	0	No damage
Coleoptera	5	D (>5 mm)	Pre-sieving	0	0	0	0	0	0	0	0	0	0	0	0	0	0	0	0	No damage
Coleoptera	5	D (>5 mm)	Pre-sieving	0	0	0	0	0	0	0	0	0	0	0	0	0	0	0	0	No damage
Coleoptera	7	D (>5 mm)	Pre-sieving	0	0	0	0	0	0	0	0	0	0	0	0	0	0	0	0	No damage
Coleoptera	7	D (>5 mm)	Pre-sieving	0	0	0	0	0	0	0	0	0	0	0	0	0	0	0	0	No damage
Coleoptera	9	D (>5 mm)	Pre-sieving	0	0	0	0	0	0	0	0	0	0	0	0	0	0	0	0	No damage
Coleoptera	12	D (>5 mm)	Pre-sieving	0	0	0	0	0	0	0	0	0	0	0	0	0	0	0	0	No damage
Coleoptera	1.5	A (<1.5 mm)	Pre-sieving	0	0	0	0	0	0	0	0	0	0	0	0	0	0	0	0	No damage
Coleoptera	3.5	C (3-5 mm)	Pre-sieving	0	0	0	0	0	0	0	0	0	0	0	0	0	0	0	0	No damage
Coleoptera	5.5	D (>5 mm)	Pre-sieving	0	0	0	0	0	0	0	0	0	0	0	0	0	0	0	0	No damage
Coleoptera	6.5	D (>5 mm)	Pre-sieving	0	0	0	0	0	0	0	0	0	0	0	0	0	0	0	0	No damage
Coleoptera	3	C (3-5 mm)	Pre-sieving	0	0	0	0	0	0	0	0	0	0	0	0	0	0	0	0	No damage
Coleoptera	3	C (3-5 mm)	Pre-sieving	0	0	0	0	0	0	0	0	0	0	0	0	0	0	0	0	No damage
Coleoptera	3	C (3-5 mm)	Pre-sieving	0	0	0	0	0	0	0	0	0	0	0	0	0	0	0	0	No damage
Coleoptera	3	C (3-5 mm)	Pre-sieving	0	0	0	0	0	0	0	0	0	0	0	0	0	0	0	0	No damage
Coleoptera	2	B (1.5-3 mm)	Pre-sieving	0	0	0	0	0	0	0	0	0	0	0	0	0	0	0	0	No damage
Coleoptera	2	B (1.5-3 mm)	Pre-sieving	0	0	0	0	0	0	0	0	0	0	0	0	0	0	0	0	No damage
Coleoptera	2	B (1.5-3 mm)	Pre-sieving	0	0	0	0	0	0	0	0	0	0	0	0	0	0	0	0	No damage
Coleoptera	6	D (>5 mm)	Post-sieving	0	0	0	0	0	0	0	0	0	0	0	0	0	0	0	0	No damage
Coleoptera	7	D (>5 mm)	Post-sieving	0	0	0	0	0	0	0	0	0	0	0	0	0	0	0	0	No damage
Coleoptera	12	D (>5 mm)	Post-sieving	0	0	0	0	0	0	0	0	0	0	0	0	0	0	0	0	No damage
Coleoptera	8.5	D (>5 mm)	Post-sieving	0	0	0	0	0	0	0	0	0	0	0	0	0	0	0	0	No damage
Coleoptera	9.5	D (>5 mm)	Post-sieving	0	0	0	0	0	0	0	0	0	0	0	0	0	0	0	0	No damage
Coleoptera	8	D (>5 mm)	Post-sieving	0	0	0	0	0	0	0	0	0	0	0	0	0	0	0	0	No damage
Coleoptera	2	B (1.5-3 mm)	Pre-sieving	0	0	0	0	0	0	0	0	0	0	0	0	0	0	0	0	No damage
Coleoptera	4	C (3-5 mm)	Pre-sieving	0	0	0	0	0	0	0	0	0	0	0	0	0	0	0	0	No damage
Lepidoptera	11	D (>5 mm)	Pre-sieving	0	0	100	60	0	0	0	0	0	0	100	60	0	40	40	92.2672	High damage
Lepidoptera	12	D (>5 mm)	Post-sieving	0	0	83.3333	50	0	0	0	0	0	0	100	60	0	36.6667	36.6667	84.4562	High damage
Lepidoptera	11	D (>5 mm)	Pre-sieving	0	0	66.6667	40	0	0	0	0	100	40	0	0	13.3333	13.3333	26.6667	61.187	Medium damage
Lepidoptera	13	D (>5 mm)	Post-sieving	0	0	33.3333	20	25	10	0	0	100	40	0	0	16.6667	6.66667	23.3333	53.5448	Medium damage
Lepidoptera	18.5	D (>5 mm)	Pre-sieving	0	0	33.3333	20	0	0	0	0	100	40	0	0	13.3333	6.66667	20	45.9026	Medium damage
Lepidoptera	10	D (>5 mm)	Pre-sieving	0	0	83.3333	50	0	0	0	0	0	0	0	0	0	16.6667	16.6667	38.2604	Medium damage
Lepidoptera	9.5	D (>5 mm)	Pre-sieving	0	0	50	30	0	0	0	0	50	20	0	0	6.66667	10	16.6667	38.2604	Medium damage
Lepidoptera	9	D (>5 mm)	Post-sieving	0	0	83.3333	50	0	0	0	0	0	0	0	0	0	16.6667	16.6667	38.2604	Medium damage
Lepidoptera	6.5	D (>5 mm)	Pre-sieving	0	0	50	30	25	10	0	0	0	0	0	0	3.33333	10	13.3333	30.5993	Low damage
Lepidoptera	5	D (>5 mm)	Post-sieving	0	0	33.3333	20	0	0	0	0	50	20	0	0	6.66667	6.66667	13.3333	30.5993	Low damage
Lepidoptera	14	D (>5 mm)	Pre-sieving	0	0	0	0	0	0	0	0	50	20	0	0	6.66667	0	6.66667	15.2344	Low damage
Lepidoptera	18	D (>5 mm)	Post-sieving	0	0	0	0	0	0	0	0	50	20	0	0	6.66667	0	6.66667	15.2344	Low damage
Lepidoptera	15	D (>5 mm)	Post-sieving	0	0	0	0	0	0	0	0	50	20	0	0	6.66667	0	6.66667	15.2344	Low damage
Lepidoptera	13	D (>5 mm)	Pre-sieving	0	0	16.6667	10	0	0	0	0	0	0	0	0	0	3.33333	3.33333	7.55196	Low damage
Lepidoptera	16	D (>5 mm)	Post-sieving	0	0	16.6667	10	0	0	0	0	0	0	0	0	0	3.33333	3.33333	7.55196	Low damage
Lepidoptera	12	D (>5 mm)	Pre-sieving	0	0	0	0	0	0	0	0	0	0	0	0	0	0	0	0	No damage
Lepidoptera	15	D (>5 mm)	Pre-sieving	0	0	0	0	0	0	0	0	0	0	0	0	0	0	0	0	No damage
Lepidoptera	17	D (>5 mm)	Pre-sieving	0	0	0	0	0	0	0	0	0	0	0	0	0	0	0	0	No damage
Lepidoptera	8	D (>5 mm)	Pre-sieving	0	0	0	0	0	0	0	0	0	0	0	0	0	0	0	0	No damage
Lepidoptera	13	D (>5 mm)	Pre-sieving	0	0	0	0	0	0	0	0	0	0	0	0	0	0	0	0	No damage
Lepidoptera	16	D (>5 mm)	Pre-sieving	0	0	0	0	0	0	0	0	0	0	0	0	0	0	0	0	No damage
Lepidoptera	7	D (>5 mm)	Post-sieving	0	0	0	0	0	0	0	0	0	0	0	0	0	0	0	0	No damage
Lepidoptera	8	D (>5 mm)	Post-sieving	0	0	0	0	0	0	0	0	0	0	0	0	0	0	0	0	No damage
Lepidoptera	16	D (>5 mm)	Post-sieving	0	0	0	0	0	0	0	0	0	0	0	0	0	0	0	0	No damage
Lepidoptera	7.5	D (>5 mm)	Post-sieving	0	0	0	0	0	0	0	0	0	0	0	0	0	0	0	0	No damage
Lepidoptera	8	D (>5 mm)	Post-sieving	0	0	0	0	0	0	0	0	0	0	0	0	0	0	0	0	No damage
Lepidoptera	9	D (>5 mm)	Post-sieving	0	0	0	0	0	0	0	0	0	0	0	0	0	0	0	0	No damage
Lepidoptera	9	D (>5 mm)	Post-sieving	0	0	0	0	0	0	0	0	0	0	0	0	0	0	0	0	No damage
Lepidoptera	7.5	D (>5 mm)	Post-sieving	0	0	0	0	0	0	0	0	0	0	0	0	0	0	0	0	No damage
Lepidoptera	15	D (>5 mm)	Post-sieving	0	0	0	0	0	0	0	0	0	0	0	0	0	0	0	0	No damage
Nematocera	4	C (3-5 mm)	Pre-sieving	0	0	83.3333	50	100	40	0	0	100	40	0	0	26.6667	16.6667	43.3333	100	High damage
Nematocera	1	A (<1.5 mm)	Pre-sieving	0	0	83.3333	50	0	0	0	0	100	40	0	0	13.3333	16.6667	30	68.8343	High damage
Nematocera	2	B (1.5-3 mm)	Pre-sieving	0	0	83.3333	50	0	0	0	0	100	40	0	0	13.3333	16.6667	30	68.8343	High damage
Nematocera	1	A (<1.5 mm)	Post-sieving	0	0	100	60	0	0	0	0	50	20	0	0	6.66667	20	26.6667	61.187	Medium damage
Nematocera	1.3	A (<1.5 mm)	Post-sieving	0	0	100	60	0	0	0	0	50	20	0	0	6.66667	20	26.6667	61.187	Medium damage
Nematocera	2	B (1.5-3 mm)	Pre-sieving	0	0	16.6667	10	0	0	50	30	100	40	0	0	13.3333	13.3333	26.6667	61.187	Medium damage
Nematocera	1.5	A (<1.5 mm)	Pre-sieving	0	0	16.6667	10	0	0	50	30	100	40	0	0	13.3333	13.3333	26.6667	61.187	Medium damage
Nematocera	6.5	D (>5 mm)	Pre-sieving	0	0	33.3333	20	0	0	0	0	0	0	100	60	0	26.6667	26.6667	61.187	Medium damage
Nematocera	4	C (3-5 mm)	Post-sieving	16.6667	6.66667	50	30	0	0	0	0	100	40	0	0	15.5556	10	25.5556	58.6396	Medium damage
Nematocera	2	B (1.5-3 mm)	Post-sieving	16.6667	6.66667	0	0	0	0	0	0	0	0	100	60	2.22222	20	22.2222	50.9974	Medium damage
Nematocera	1.8	B (1.5-3 mm)	Post-sieving	16.6667	6.66667	0	0	0	0	0	0	0	0	100	60	2.22222	20	22.2222	50.9974	Medium damage
Nematocera	0.7	A (<1.5 mm)	Post-sieving	0	0	100	60	0	0	0	0	0	0	0	0	0	20	20	45.9026	Medium damage
Nematocera	1.5	A (<1.5 mm)	Post-sieving	0	0	33.3333	20	0	0	0	0	100	40	0	0	13.3333	6.66667	20	45.9026	Medium damage
Nematocera	1.5	A (<1.5 mm)	Pre-sieving	0	0	66.6667	40	0	0	0	0	50	20	0	0	6.66667	13.3333	20	45.9026	Medium damage
Nematocera	1	A (<1.5 mm)	Post-sieving	33.3333	13.3333	0	0	0	0	0	0	100	40	0	0	17.7778	0	17.7778	40.8078	Medium damage
Nematocera	2	B (1.5-3 mm)	Pre-sieving	0	0	16.6667	10	0	0	0	0	100	40	0	0	13.3333	3.33333	16.6667	38.2604	Medium damage
Nematocera	1.5	A (<1.5 mm)	Pre-sieving	0	0	83.3333	50	0	0	0	0	0	0	0	0	0	16.6667	16.6667	38.2604	Medium damage
Nematocera	1	A (<1.5 mm)	Post-sieving	0	0	0	0	0	0	0	0	100	40	0	0	13.3333	0	13.3333	30.5993	Low damage
Nematocera	0.7	A (<1.5 mm)	Post-sieving	0	0	0	0	0	0	0	0	100	40	0	0	13.3333	0	13.3333	30.5993	Low damage
Nematocera	1	A (<1.5 mm)	Post-sieving	0	0	50	30	0	0	0	0	0	0	0	0	0	10	10	22.9168	Low damage
Nematocera	1.5	A (<1.5 mm)	Pre-sieving	0	0	50	30	0	0	0	0	0	0	0	0	0	10	10	22.9168	Low damage
Nematocera	1	A (<1.5 mm)	Post-sieving	16.6667	6.66667	0	0	0	0	0	0	50	20	0	0	8.88889	0	8.88889	20.356	Low damage
Nematocera	2	B (1.5-3 mm)	Post-sieving	16.6667	6.66667	0	0	0	0	0	0	50	20	0	0	8.88889	0	8.88889	20.356	Low damage
Nematocera	1.5	A (<1.5 mm)	Post-sieving	0	0	0	0	0	0	0	0	50	20	0	0	6.66667	0	6.66667	15.2344	Low damage
Nematocera	2	B (1.5-3 mm)	Post-sieving	0	0	0	0	0	0	0	0	50	20	0	0	6.66667	0	6.66667	15.2344	Low damage
Nematocera	1.5	A (<1.5 mm)	Pre-sieving	0	0	33.3333	20	0	0	0	0	0	0	0	0	0	6.66667	6.66667	15.2344	Low damage
Nematocera	1.1	A (<1.5 mm)	Post-sieving	0	0	16.6667	10	0	0	0	0	0	0	0	0	0	3.33333	3.33333	7.55196	Low damage
Nematocera	1.5	A (<1.5 mm)	Post-sieving	16.6667	6.66667	0	0	0	0	0	0	0	0	0	0	2.22222	0	2.22222	4.99115	Low damage
Nematocera	1	A (<1.5 mm)	Post-sieving	0	0	0	0	0	0	0	0	0	0	0	0	0	0	0	0	No damage
Nematocera	0.8	A (<1.5 mm)	Post-sieving	0	0	0	0	0	0	0	0	0	0	0	0	0	0	0	0	No damage
Nematocera	1.1	A (<1.5 mm)	Post-sieving	0	0	0	0	0	0	0	0	0	0	0	0	0	0	0	0	No damage
Nematocera	1.5	A (<1.5 mm)	Post-sieving	0	0	0	0	0	0	0	0	0	0	0	0	0	0	0	0	No damage
Nematocera	2	B (1.5-3 mm)	Post-sieving	0	0	0	0	0	0	0	0	0	0	0	0	0	0	0	0	No damage
Nematocera	2	B (1.5-3 mm)	Post-sieving	0	0	0	0	0	0	0	0	0	0	0	0	0	0	0	0	No damage
Nematocera	2	B (1.5-3 mm)	Post-sieving	0	0	0	0	0	0	0	0	0	0	0	0	0	0	0	0	No damage
Nematocera	2.2	B (1.5-3 mm)	Post-sieving	0	0	0	0	0	0	0	0	0	0	0	0	0	0	0	0	No damage
Nematocera	1	A (<1.5 mm)	Pre-sieving	0	0	0	0	0	0	0	0	0	0	0	0	0	0	0	0	No damage
Nematocera	2	B (1.5-3 mm)	Pre-sieving	0	0	0	0	0	0	0	0	0	0	0	0	0	0	0	0	No damage
Nematocera	1.5	A (<1.5 mm)	Pre-sieving	0	0	0	0	0	0	0	0	0	0	0	0	0	0	0	0	No damage
Nematocera	2.5	B (1.5-3 mm)	Pre-sieving	0	0	0	0	0	0	0	0	0	0	0	0	0	0	0	0	No damage
Nematocera	2.5	B (1.5-3 mm)	Pre-sieving	0	0	0	0	0	0	0	0	0	0	0	0	0	0	0	0	No damage
Parasitoida	1	A (<1.5 mm)	Pre-sieving	0	0	0	0	25	10	0	0	50	20	0	0	10	0	10	22.9168	Low damage
Parasitoida	1	A (<1.5 mm)	Pre-sieving	16.6667	6.66667	0	0	0	0	0	0	50	20	0	0	8.88889	0	8.88889	20.356	Low damage
Parasitoida	3.5	C (3-5 mm)	Pre-sieving	0	0	0	0	0	0	0	0	50	20	0	0	6.66667	0	6.66667	15.2344	Low damage
Parasitoida	1	A (<1.5 mm)	Pre-sieving	33.3333	13.3333	0	0	0	0	0	0	0	0	0	0	4.44444	0	4.44444	10.1128	Low damage
Parasitoida	11	D (>5 mm)	Pre-sieving	16.6667	6.66667	0	0	0	0	0	0	0	0	0	0	2.22222	0	2.22222	4.99115	Low damage
Parasitoida	12	D (>5 mm)	Post-sieving	16.6667	6.66667	0	0	0	0	0	0	0	0	0	0	2.22222	0	2.22222	4.99115	Low damage
Parasitoida	1	A (<1.5 mm)	Post-sieving	0	0	0	0	0	0	0	0	0	0	0	0	0	0	0	0	No damage
Parasitoida	1	A (<1.5 mm)	Post-sieving	0	0	0	0	0	0	0	0	0	0	0	0	0	0	0	0	No damage
Parasitoida	1	A (<1.5 mm)	Post-sieving	0	0	0	0	0	0	0	0	0	0	0	0	0	0	0	0	No damage
Parasitoida	1	A (<1.5 mm)	Post-sieving	0	0	0	0	0	0	0	0	0	0	0	0	0	0	0	0	No damage
Parasitoida	1	A (<1.5 mm)	Post-sieving	0	0	0	0	0	0	0	0	0	0	0	0	0	0	0	0	No damage
Parasitoida	0.8	A (<1.5 mm)	Post-sieving	0	0	0	0	0	0	0	0	0	0	0	0	0	0	0	0	No damage
Parasitoida	1.5	A (<1.5 mm)	Post-sieving	0	0	0	0	0	0	0	0	0	0	0	0	0	0	0	0	No damage
Parasitoida	1.5	A (<1.5 mm)	Post-sieving	0	0	0	0	0	0	0	0	0	0	0	0	0	0	0	0	No damage
Parasitoida	2	B (1.5-3 mm)	Post-sieving	0	0	0	0	0	0	0	0	0	0	0	0	0	0	0	0	No damage
Parasitoida	2	B (1.5-3 mm)	Post-sieving	0	0	0	0	0	0	0	0	0	0	0	0	0	0	0	0	No damage
Parasitoida	2	B (1.5-3 mm)	Post-sieving	0	0	0	0	0	0	0	0	0	0	0	0	0	0	0	0	No damage
Parasitoida	2	B (1.5-3 mm)	Post-sieving	0	0	0	0	0	0	0	0	0	0	0	0	0	0	0	0	No damage
Parasitoida	2.5	B (1.5-3 mm)	Post-sieving	0	0	0	0	0	0	0	0	0	0	0	0	0	0	0	0	No damage
Parasitoida	2.5	B (1.5-3 mm)	Post-sieving	0	0	0	0	0	0	0	0	0	0	0	0	0	0	0	0	No damage
Parasitoida	3	C (3-5 mm)	Post-sieving	0	0	0	0	0	0	0	0	0	0	0	0	0	0	0	0	No damage
Parasitoida	4	C (3-5 mm)	Post-sieving	0	0	0	0	0	0	0	0	0	0	0	0	0	0	0	0	No damage
Parasitoida	3.2	C (3-5 mm)	Post-sieving	0	0	0	0	0	0	0	0	0	0	0	0	0	0	0	0	No damage
Parasitoida	4.5	C (3-5 mm)	Post-sieving	0	0	0	0	0	0	0	0	0	0	0	0	0	0	0	0	No damage
Parasitoida	1	A (<1.5 mm)	Pre-sieving	0	0	0	0	0	0	0	0	0	0	0	0	0	0	0	0	No damage
Parasitoida	2	B (1.5-3 mm)	Pre-sieving	0	0	0	0	0	0	0	0	0	0	0	0	0	0	0	0	No damage
Parasitoida	2	B (1.5-3 mm)	Pre-sieving	0	0	0	0	0	0	0	0	0	0	0	0	0	0	0	0	No damage
Parasitoida	3	C (3-5 mm)	Pre-sieving	0	0	0	0	0	0	0	0	0	0	0	0	0	0	0	0	No damage
Parasitoida	3	C (3-5 mm)	Pre-sieving	0	0	0	0	0	0	0	0	0	0	0	0	0	0	0	0	No damage
Parasitoida	3	C (3-5 mm)	Pre-sieving	0	0	0	0	0	0	0	0	0	0	0	0	0	0	0	0	No damage
Parasitoida	3	C (3-5 mm)	Pre-sieving	0	0	0	0	0	0	0	0	0	0	0	0	0	0	0	0	No damage
Parasitoida	4	C (3-5 mm)	Pre-sieving	0	0	0	0	0	0	0	0	0	0	0	0	0	0	0	0	No damage
Parasitoida	5	D (>5 mm)	Pre-sieving	0	0	0	0	0	0	0	0	0	0	0	0	0	0	0	0	No damage
Parasitoida	5	D (>5 mm)	Pre-sieving	0	0	0	0	0	0	0	0	0	0	0	0	0	0	0	0	No damage
Parasitoida	5	D (>5 mm)	Pre-sieving	0	0	0	0	0	0	0	0	0	0	0	0	0	0	0	0	No damage
Parasitoida	5	D (>5 mm)	Pre-sieving	0	0	0	0	0	0	0	0	0	0	0	0	0	0	0	0	No damage
Parasitoida	8	D (>5 mm)	Pre-sieving	0	0	0	0	0	0	0	0	0	0	0	0	0	0	0	0	No damage
Parasitoida	8	D (>5 mm)	Pre-sieving	0	0	0	0	0	0	0	0	0	0	0	0	0	0	0	0	No damage
Parasitoida	8	D (>5 mm)	Pre-sieving	0	0	0	0	0	0	0	0	0	0	0	0	0	0	0	0	No damage
Parasitoida	9	D (>5 mm)	Pre-sieving	0	0	0	0	0	0	0	0	0	0	0	0	0	0	0	0	No damage
Parasitoida	9	D (>5 mm)	Pre-sieving	0	0	0	0	0	0	0	0	0	0	0	0	0	0	0	0	No damage
Parasitoida	10	D (>5 mm)	Pre-sieving	0	0	0	0	0	0	0	0	0	0	0	0	0	0	0	0	No damage
Parasitoida	1.5	A (<1.5 mm)	Pre-sieving	0	0	0	0	0	0	0	0	0	0	0	0	0	0	0	0	No damage
Parasitoida	2.5	B (1.5-3 mm)	Pre-sieving	0	0	0	0	0	0	0	0	0	0	0	0	0	0	0	0	No damage
Parasitoida	2.5	B (1.5-3 mm)	Pre-sieving	0	0	0	0	0	0	0	0	0	0	0	0	0	0	0	0	No damage
Parasitoida	3.5	C (3-5 mm)	Pre-sieving	0	0	0	0	0	0	0	0	0	0	0	0	0	0	0	0	No damage
Parasitoida	3.5	C (3-5 mm)	Pre-sieving	0	0	0	0	0	0	0	0	0	0	0	0	0	0	0	0	No damage
Parasitoida	3.5	C (3-5 mm)	Pre-sieving	0	0	0	0	0	0	0	0	0	0	0	0	0	0	0	0	No damage
Parasitoida	3.5	C (3-5 mm)	Pre-sieving	0	0	0	0	0	0	0	0	0	0	0	0	0	0	0	0	No damage
Parasitoida	4.5	C (3-5 mm)	Pre-sieving	0	0	0	0	0	0	0	0	0	0	0	0	0	0	0	0	No damage
Parasitoida	9.5	D (>5 mm)	Pre-sieving	0	0	0	0	0	0	0	0	0	0	0	0	0	0	0	0	No damage
Parasitoida	1	A (<1.5 mm)	Pre-sieving	0	0	0	0	0	0	0	0	0	0	0	0	0	0	0	0	No damage
Parasitoida	1	A (<1.5 mm)	Pre-sieving	0	0	0	0	0	0	0	0	0	0	0	0	0	0	0	0	No damage
Parasitoida	1	A (<1.5 mm)	Pre-sieving	0	0	0	0	0	0	0	0	0	0	0	0	0	0	0	0	No damage
Parasitoida	1	A (<1.5 mm)	Pre-sieving	0	0	0	0	0	0	0	0	0	0	0	0	0	0	0	0	No damage
Parasitoida	1	A (<1.5 mm)	Pre-sieving	0	0	0	0	0	0	0	0	0	0	0	0	0	0	0	0	No damage
Parasitoida	5	D (>5 mm)	Post-sieving	0	0	0	0	0	0	0	0	0	0	0	0	0	0	0	0	No damage
Parasitoida	5	D (>5 mm)	Post-sieving	0	0	0	0	0	0	0	0	0	0	0	0	0	0	0	0	No damage
Parasitoida	6	D (>5 mm)	Post-sieving	0	0	0	0	0	0	0	0	0	0	0	0	0	0	0	0	No damage
Parasitoida	8	D (>5 mm)	Post-sieving	0	0	0	0	0	0	0	0	0	0	0	0	0	0	0	0	No damage
Parasitoida	9	D (>5 mm)	Post-sieving	0	0	0	0	0	0	0	0	0	0	0	0	0	0	0	0	No damage
Parasitoida	11	D (>5 mm)	Post-sieving	0	0	0	0	0	0	0	0	0	0	0	0	0	0	0	0	No damage
Parasitoida	20	D (>5 mm)	Post-sieving	0	0	0	0	0	0	0	0	0	0	0	0	0	0	0	0	No damage
Parasitoida	6.5	D (>5 mm)	Post-sieving	0	0	0	0	0	0	0	0	0	0	0	0	0	0	0	0	No damage
Sternorryncha	3	C (3-5 mm)	Pre-sieving	0	0	50	30	0	0	50	30	100	40	0	0	13.3333	20	33.3333	76.6453	High damage
Sternorryncha	6	D (>5 mm)	Post-sieving	0	0	100	60	0	0	0	0	100	40	0	0	13.3333	20	33.3333	76.6453	High damage
Sternorryncha	9	D (>5 mm)	Post-sieving	0	0	100	60	0	0	0	0	50	20	0	0	6.66667	20	26.6667	61.187	Medium damage
Sternorryncha	1.5	A (<1.5 mm)	Post-sieving	33.3333	13.3333	0	0	25	10	0	0	50	20	50	30	14.4444	10	24.4444	56.0922	Medium damage
Sternorryncha	2	B (1.5-3 mm)	Pre-sieving	0	0	16.6667	10	0	0	25	15	100	40	0	0	13.3333	8.33333	21.6667	49.7237	Medium damage
Sternorryncha	7.5	D (>5 mm)	Pre-sieving	0	0	100	60	0	0	0	0	0	0	0	0	0	20	20	45.9026	Medium damage
Sternorryncha	1	A (<1.5 mm)	Pre-sieving	16.6667	6.66667	0	0	0	0	0	0	100	40	0	0	15.5556	0	15.5556	35.713	Medium damage
Sternorryncha	1.5	A (<1.5 mm)	Post-sieving	16.6667	6.66667	0	0	25	10	0	0	50	20	0	0	12.2222	0	12.2222	28.0384	Low damage
Sternorryncha	1	A (<1.5 mm)	Pre-sieving	0	0	0	0	0	0	25	15	50	20	0	0	6.66667	5	11.6667	26.758	Low damage
Sternorryncha	1.5	A (<1.5 mm)	Post-sieving	0	0	0	0	0	0	0	0	0	0	50	30	0	10	10	22.9168	Low damage
Sternorryncha	1.5	A (<1.5 mm)	Post-sieving	0	0	0	0	0	0	0	0	0	0	50	30	0	10	10	22.9168	Low damage
Sternorryncha	1.3	A (<1.5 mm)	Pre-sieving	0	0	50	30	0	0	0	0	0	0	0	0	0	10	10	22.9168	Low damage
Sternorryncha	1.5	A (<1.5 mm)	Post-sieving	16.6667	6.66667	0	0	0	0	0	0	50	20	0	0	8.88889	0	8.88889	20.356	Low damage
Sternorryncha	1	A (<1.5 mm)	Pre-sieving	0	0	0	0	0	0	0	0	50	20	0	0	6.66667	0	6.66667	15.2344	Low damage
Sternorryncha	1.3	A (<1.5 mm)	Pre-sieving	0	0	0	0	0	0	25	15	0	0	0	0	0	5	5	11.3932	Low damage
Sternorryncha	1	A (<1.5 mm)	Pre-sieving	0	0	16.6667	10	0	0	0	0	0	0	0	0	0	3.33333	3.33333	7.55196	Low damage
Sternorryncha	4	C (3-5 mm)	Pre-sieving	0	0	0	0	0	0	0	0	0	0	0	0	0	0	0	0	No damage
Sternorryncha	1.3	A (<1.5 mm)	Pre-sieving	0	0	0	0	0	0	0	0	0	0	0	0	0	0	0	0	No damage
Sternorryncha	1.3	A (<1.5 mm)	Pre-sieving	0	0	0	0	0	0	0	0	0	0	0	0	0	0	0	0	No damage
Sternorryncha	1	A (<1.5 mm)	Pre-sieving	0	0	0	0	0	0	0	0	0	0	0	0	0	0	0	0	No damage
Sternorryncha	4	C (3-5 mm)	Pre-sieving	0	0	0	0	0	0	0	0	0	0	0	0	0	0	0	0	No damage
Sternorryncha	5	D (>5 mm)	Pre-sieving	0	0	0	0	0	0	0	0	0	0	0	0	0	0	0	0	No damage
